# Supplementary material for: Nanoemulsions and Solid Microparticles Containing Pentyl Cinnamate to Control Aedes aegypti
Source: Int J Mol Sci. 2023 Jul 29;24(15):12141. doi: 10.3390/ijms241512141 (PMC10419096; doi:10.3390/ijms241512141)
Supplement: Supplementary file 1 [file ijms-24-12141-s001.zip]

Archive with 1 entries (1 files):
- ijms-2434230-supplementary.pdf
